# Supplementary material for: Per- and Polyfluoroalkyl Substances in the Duluth, Minnesota Area: Exposure to and Biomarker Responses in Tree Swallows Relative to Known Fire-Fighting Foam Sources
Source: Toxics. 2024 Sep 10;12(9):660. doi: 10.3390/toxics12090660 (PMC11435444; doi:10.3390/toxics12090660)
Supplement: Supplementary file 1 [file toxics-12-00660-s001.zip]

Archive with 1 entries (1 files):
- toxics-3144149-supplementary.pdf
